# Supplementary material for: Direct Solar Oven with and without UV Filter vs. Traditional Oven: Effect on Polyphenolic Antioxidants, Vitamins and Carotenoids of Food
Source: Molecules. 2023 Apr 17;28(8):3519. doi: 10.3390/molecules28083519 (PMC10143948; doi:10.3390/molecules28083519)
Supplement: Supplementary file 1 [file molecules-28-03519-s001.zip]

Archive with 1 entries (1 files):
- molecules-2325206-supplementary.pdf
